# Supplementary material for: Dysregulation in Akt/mTOR/HIF-1 signaling identified by proteo-transcriptomics of SARS-CoV-2 infected cells
Source: Emerg Microbes Infect. 2020 Jul 31;9(1):1748–60. doi: 10.1080/22221751.2020.1799723 (PMC7473213; doi:10.1080/22221751.2020.1799723)
Supplement: Supplimentary_Data_1.xlsx [file TEMI_A_1799723_SM4659.xlsx]

## Sheet: sign_hif_covid_txn_Uninf_48h
Ensembl_ID	Accession	Gene_name	logFC	AveExpr	t	P.Value	adj.P.Val	B
ENSG00000154229	J3KN97	PRKCA	-0.249777183935095	6.87235810840734	-3.91681080791483	0.00174003815411354	0.034485398456565	-1.45840450029821
ENSG00000154122	A0A2R8Y5E7	ANKH	-0.304814043337907	4.69778650638511	-4.08947707224899	0.00125506452594858	0.0295758683940926	-0.987345001317723
ENSG00000157077	O95405	ZFYVE9	-0.319975586654863	5.8059215348381	-4.11446434735016	0.0011973758741434	0.0285721412074512	-1.02613457092448
ENSG00000122778	Q9HCM3	KIAA1549	-0.319985273397247	5.51005762138409	-4.05932253436633	0.00132850105859748	0.0303873288008736	-1.11469722292112
ENSG00000162434	P23458	JAK1	-0.321762822676177	7.08149859289258	-4.88751294424191	0.000288897294600473	0.0127892727363658	0.339495441529761
ENSG00000157240	Q9UP38	FZD1	-0.336604961390079	3.921667535556	-3.9270768238287	0.00170643935846291	0.0340626411707845	-1.22324654630741
ENSG00000163638	Q9P2N4	ADAMTS9	-0.353097943055358	4.9594822849179	-4.5002047465782	0.000583889501505236	0.0190081017086901	-0.255390815149363
ENSG00000163697	A0A1D5RMR3	APBB2	-0.364154499729919	4.21148053790472	-4.80836904546959	0.000333061051963473	0.0136794709752458	0.368001511963498
ENSG00000119547	O95948	ONECUT2	-0.371016537883813	5.99506161220801	-4.03288816413751	0.00139650114418846	0.0307800654514128	-1.19330792494049
ENSG00000076706	P43121	MCAM	-0.396763756007138	3.57753129057513	-3.57776304977061	0.00332736493518392	0.0492039516986984	-1.82271440129711
ENSG00000112319	F2Z2Y1	EYA4	-0.401727571642442	4.33136642097005	-3.82434435219351	0.00207489085630465	0.037739827596875	-1.43920864232377
ENSG00000164056	D6RHD2	SPRY1	-0.408461655978543	5.02538590831836	-4.56591687830471	0.000517511598184956	0.0175192986404881	-0.132612762848305
ENSG00000174775	P01112	HRAS	-0.436325900293396	3.61262090311981	-3.88201199000413	0.00185904720501648	0.035315843764108	-1.27663028590066
ENSG00000141753	P22692	IGFBP4	-0.459294831834649	4.59350139836823	-4.27085637428973	0.00089318249800605	0.0243904150665658	-0.656667641842744
ENSG00000106012	A0A087WX19	IQCE	-0.462035786005557	4.62775015626076	-4.79728650633712	0.000339783946802665	0.0138014781807285	0.305905172120169
ENSG00000140564	P09958	FURIN	-0.469910874610608	8.14818161484138	-3.6302728355761	0.0030080710091416	0.0464249743915681	-2.04587703502907
ENSG00000137801	P07996	THBS1	-0.485731063275083	4.22157941837289	-4.76944004877055	0.000357305809437487	0.0142521838514614	0.315561975817873
ENSG00000170439	Q6UX53	METTL7B	-0.485887096007787	5.18846720707187	-4.95529632163308	0.000255924494773407	0.0120662368189653	0.543029925723715
ENSG00000140848	H3BUC8	CPNE2	-0.495015709907462	4.42760289797138	-4.3020719926313	0.000842684899093463	0.0238747953456798	-0.573273122068596
ENSG00000196935	Q7Z6B7	SRGAP1	-0.506940955047175	3.76164096185378	-5.48253917513663	0.000101826440368598	0.00791880104371366	1.56287133736937
ENSG00000104998	Q6UWB1	IL27RA	-0.522212345947627	4.42568642714687	-4.1725670344265	0.00107352983156568	0.0267118221163629	-0.818876604646587
ENSG00000106683	P53667	LIMK1	-0.526343175020897	4.77022099516468	-4.02825420582622	0.0014087845265562	0.0307800654514128	-1.11746106990043
ENSG00000142627	P29317	EPHA2	-0.534590465901466	6.76577032559219	-3.87892040875568	0.00187001474677209	0.0353742091551758	-1.52293110958588
ENSG00000152127	Q09328	MGAT5	-0.546778451889787	6.97838284115521	-5.91653555630574	4.90783905703011e-05	0.00522915569956729	2.12847660859219
ENSG00000113070	Q99075	HBEGF	-0.563184951593614	2.40651361232093	-3.71245610686715	0.00256953723838699	0.0428233304996421	-1.44841031115365
ENSG00000122547	H7C4A5	EEPD1	-0.595616174478492	4.31804513470593	-4.94396047805992	0.000261153344626626	0.0120762672484087	0.597774536004159
ENSG00000103187	A0A087WWC7	COTL1	-0.597555302649307	5.74078650662954	-3.92290413453547	0.0017200150204241	0.0341428459309027	-1.40035998721745
ENSG00000141524	K7ERH0	TMC6	-0.618086337180933	5.95223391967141	-3.75324234577667	0.00237662926690568	0.0409213542006163	-1.72582587116205
ENSG00000101311	Q5JWV4	FERMT1	-0.651090466339771	1.91014597586179	-4.44272092904638	0.000649170732639899	0.0202314058827224	-0.125866263890069
ENSG00000184384	Q8IZL2	MAML2	-0.734998791426341	0.963334953369666	-3.9136423358473	0.00175054406139364	0.0346385432846557	-1.01714867516694
ENSG00000049323	H7BZ76	LTBP1	-0.737376884653455	4.69719362417788	-8.65586462540721	8.73599194341126e-07	0.000573173029297709	6.15501488374752
ENSG00000100626	Q8N428	GALNT16	-0.744345219046441	2.00775929196541	-4.39636652688517	0.000707287139337755	0.0215402924357115	-0.214801587246392
ENSG00000077782	E9PKX3	FGFR1	-0.771308249528893	5.38512683919946	-7.99472801425349	2.12088760171049e-06	0.000734416245636747	5.30220110293078
ENSG00000172318	Q9Y5Z6	B3GALT1	-0.824025019812908	1.76791164154753	-5.88712733717546	5.15238516447645e-05	0.00535246945503029	2.14498068815591
ENSG00000133816	A0A2R8Y771	MICAL2	-0.842629547079963	3.98561967588417	-7.30346419337127	5.66630440040115e-06	0.00135838751260386	4.34939299379097
ENSG00000169783	H3BQ49	LINGO1	-0.945859859289011	3.03967177579784	-5.03641245876187	0.00022155049711655	0.0115974535449546	0.83184806618043
ENSG00000125148	H3BSP9	MT2A	-0.987604461777313	3.42619016453408	-5.92388917331083	4.8486169653975e-05	0.00522915569956729	2.27626857422536
ENSG00000146250	Q8N3Z0	PRSS35	-1.05059186370873	0.30482049520116	-3.59656697106516	0.00320925156910816	0.0481604756383223	-1.56144776670812
ENSG00000169715	P04732	MT1E	-1.19379648863328	1.70562487650204	-4.37491744814387	0.000735972590028374	0.0221872405831989	-0.24161515249265
ENSG00000163053	C9JIV1	SLC16A14	-1.5365652156066	1.56650782885164	-10.5342220175795	9.00419784103112e-08	0.000112246330286294	7.22429889459321
ENSG00000162433	D3DQ64	AK4	0.378503458519407	7.62360724651521	4.96812577685423	0.000250137969858036	0.0120364795456269	0.466517119079333
ENSG00000147257	H0Y3U6	GPC3	0.386410710533852	10.5951323466362	3.97571729588508	0.00155604550659918	0.032437564022183	-1.40247392563808
ENSG00000074590	F8VZ96	NUAK1	0.389821591615386	5.20655169230339	4.09147362869899	0.00125035184637013	0.0295206176455493	-1.02579136121197
ENSG00000003989	P52569	SLC7A2	0.444278401509269	8.55432421451853	4.73893521195839	0.000377581729212758	0.0147091682386445	0.0330204438657686
ENSG00000067992	Q15120	PDK3	0.447518480397542	5.27438072494472	4.2011355009165	0.00101754512480621	0.026100241822704	-0.833013089856657
ENSG00000176244	Q8N6N7	ACBD7	0.543204644237622	1.85952499391566	3.92498166794702	0.00171324209963756	0.0340626411707845	-1.01911948615891
ENSG00000134107	O14503	BHLHE40	0.549964315064029	6.54099825750147	3.63907776931503	0.0029576581209268	0.0459727757300169	-1.96619331267724
ENSG00000181458	C9J9Z5	TMEM45A	0.560955284842537	4.07768330431494	3.99368866778912	0.00150397442315329	0.0318831110061366	-1.10137197505343
ENSG00000117791	Q969Z3	2020-03-02	0.571156772335891	3.60052983565519	5.15466977833055	0.000179818804218596	0.0102103031431916	1.02271238076591
ENSG00000008513	E5RHV6	ST3GAL1	0.594985627447872	6.22104047132155	7.52114711564886	4.13180014879416e-06	0.00111971784032322	4.62937264499904
ENSG00000114541	C9JA15	FRMD4B	0.595327641788058	2.46353545719577	4.23790058890156	0.00094988916355522	0.0253953214023886	-0.507218934461388
ENSG00000185559	P80370	DLK1	0.628227851458716	5.84277500072287	3.63087998710248	0.00300456690583979	0.0464249743915681	-1.94762499269568
ENSG00000091428	B7Z278	RAPGEF4	0.63930678105876	1.89240924123566	3.87538522724098	0.00188263705304498	0.0355590204594829	-1.09875780548315
ENSG00000104760	Q08830	FGL1	0.675953874714081	8.3416706789597	5.03066705646347	0.000223819001793762	0.0115974535449546	0.56667612196619
ENSG00000187134	Q04828	AKR1C1	0.677836984962898	6.09353701911293	6.2910041438373	2.6702604679104e-05	0.00392547059197168	2.77839440576786
ENSG00000136235	Q14956	GPNMB	0.749767682407751	2.1241060339543	4.22077774692254	0.000980803352741355	0.0258264579216171	-0.508032202456642
ENSG00000109107	J3QKK1	ALDOC	0.808769030883303	6.34821492972359	4.30407181111101	0.000839551854641223	0.0238747953456798	-0.703269530999901
ENSG00000152583	E9PC64	SPARCL1	0.882626551162297	1.10623540323933	3.93610412051553	0.00167744332017618	0.0340548041161675	-0.983066690153605
ENSG00000144152	Q8IY13	FBLN7	1.05818142042668	2.15118492267691	4.80768323550721	0.000333473038136272	0.0136794709752458	0.487742959097627
ENSG00000127074	O14921	RGS13	1.26930461911076	-0.189789663830959	3.89385430574702	0.00181764065620485	0.0351860258940454	-1.18643743696774
ENSG00000090006	M0QZX0	LTBP4	2.00510609085483	0.0441241554284686	3.58102745728726	0.00330654841946479	0.0489541954834301	-1.58943016231666

## Sheet: 48vs72
Ensembl_ID	Accession	Gene_name	logFC	AveExpr	t	P.Value	adj.P.Val	B
ENSG00000002330	F5H3B1	BAD	-0.83475	2.50779	-3.56179	0.00343117	0.0218894	-1.63203
ENSG00000003436	C9J103	TFPI	0.65944	7.39684	7.42826	4.72444e-06	0.00125584	4.51826
ENSG00000003989	P52569	SLC7A2	0.371875	8.55432	3.98192	0.00153788	0.0135326	-1.26059
ENSG00000004777	K7EQI6	ARHGAP33	-0.677806	2.18752	-3.48558	0.00397339	0.0240567	-1.77641
ENSG00000007080	Q96CT7	CCDC124	-1.261	4.88338	-6.95044	9.57942e-06	0.00143216	3.83631
ENSG00000007255	O75865	TRAPPC6A	-0.673865	3.6905	-2.93284	0.0115541	0.0470697	-2.91286
ENSG00000009694	Q9UKZ4	TENM1	0.656324	1.37211	3.18114	0.00715261	0.0343236	-2.26435
ENSG00000015532	B4DT06	XYLT2	-0.4971	5.09675	-3.52835	0.00365917	0.0227281	-1.95059
ENSG00000018408	C9J337	WWTR1	0.255174	4.67396	2.89262	0.0124852	0.0493939	-3.10324
ENSG00000023191	E9PMJ3	RNH1	-0.922914	5.83619	-4.63137	0.000459132	0.00694604	0.0482528
ENSG00000023287	Q8TDY2	RB1CC1	0.474791	5.59673	3.84898	0.00197971	0.0156792	-1.40229
ENSG00000023909	P48507	GCLM	0.590447	6.13559	4.51045	0.000572991	0.00775443	-0.203457
ENSG00000036549	C9J283	ZZZ3	0.283912	6.27545	2.88629	0.0126383	0.0497944	-3.24518
ENSG00000039560	Q9P0K7	RAI14	0.296869	7.56206	3.28074	0.00590008	0.0302926	-2.56116
ENSG00000042493	E7ENU9	CAPG	-0.450848	5.33438	-3.54824	0.0035218	0.0222107	-1.92455
ENSG00000043143	G3XAA4	JADE2	-0.391428	5.22482	-5.15069	0.000181081	0.0045388	0.990818
ENSG00000043355	O95409	ZIC2	-0.675229	1.8895	-3.69152	0.00267468	0.0187108	-1.39212
ENSG00000058453	A0A087WU09	CROCC	-0.961256	2.1006	-3.65885	0.00284756	0.0195042	-1.45219
ENSG00000058668	H7BZS8	ATP2B4	0.379029	5.38495	2.90229	0.0122548	0.0487485	-3.16656
ENSG00000063241	Q96AB3	ISOC2	-0.674696	5.63565	-4.69736	0.000407155	0.00657955	0.170824
ENSG00000063245	K7EMP4	EPN1	-0.767159	5.83459	-4.73052	0.000383382	0.00638935	0.228939
ENSG00000064545	K7EQE7	TMEM161A	-0.629133	5.69884	-3.22248	0.00660328	0.0326264	-2.55994
ENSG00000064961	Q9P0W2	HMG20B	-0.584161	5.44684	-4.50935	0.000574149	0.00775443	-0.156906
ENSG00000065057	H3BUV2	NTHL1	-1.17682	3.33115	-6.45197	2.06784e-05	0.00167387	3.01528
ENSG00000065268	A0A087X237	WDR18	-0.8156	4.68832	-5.1887	0.000169397	0.00444226	1.08693
ENSG00000065485	Q14554	PDIA5	0.361045	6.6136	3.58422	0.00328633	0.0212626	-1.95791
ENSG00000067208	O60447	EVI5	0.488959	5.23583	3.70482	0.00260741	0.0184302	-1.65336
ENSG00000068137	Q7Z736	PLEKHH3	-0.874749	4.03743	-4.23946	0.000947126	0.0101521	-0.535934
ENSG00000069482	P22466	GAL	-1.02068	2.03053	-5.04238	0.00021922	0.00492396	0.746818
ENSG00000070423	K7EIY6	RNF126	-0.882243	4.69371	-4.69406	0.000409604	0.00657955	0.232509
ENSG00000074416	H7C4E0	MGLL	-0.259484	7.29709	-3.16481	0.007382	0.0349768	-2.76229
ENSG00000074590	F8VZ96	NUAK1	0.300517	5.20655	3.22857	0.0065259	0.0323982	-2.54849
ENSG00000076641	Q9NWQ8	PAG1	0.733958	3.84874	4.46409	0.000624062	0.00794643	-0.147244
ENSG00000076928	M0QXV6	ARHGEF1	-0.579638	5.97441	-3.34612	0.00519999	0.0280984	-2.34865
ENSG00000077348	M0R102	EXOSC5	-1.09432	4.45589	-7.59319	3.72662e-06	0.00125557	4.69694
ENSG00000079215	E7EUS7	SLC1A3	-0.44403	3.92983	-3.9079	0.00176975	0.0146867	-1.12449
ENSG00000079462	M0R1K3	PAFAH1B3	-0.696697	5.21155	-5.19176	0.000168491	0.00444226	1.0633
ENSG00000079689	Q96P10	SCGN	-0.337571	6.44012	-3.34895	0.00517169	0.0279697	-2.37378
ENSG00000080200	Q68DQ2	CRYBG3	0.333629	5.38268	2.99432	0.0102619	0.0435468	-2.97947
ENSG00000084676	Q15788	NCOA1	0.378838	4.91325	4.71149	0.000396847	0.0065265	0.225867
ENSG00000085832	P42566	EPS15	0.295844	6.16824	3.06271	0.00899214	0.0399345	-2.91002
ENSG00000086504	A2IDC6	MRPL28	-0.772978	5.5674	-6.92133	1.00106e-05	0.00143216	3.8033
ENSG00000090382	A0A0B4J259	LYZ	-0.888482	7.81083	-8.39084	1.2392e-06	0.000838033	5.82667
ENSG00000090447	I3L4L6	TFAP4	-0.587159	3.62868	-4.15057	0.00111879	0.0111843	-0.668049
ENSG00000090674	M0QXD0	MCOLN1	-0.643955	3.61856	-4.28365	0.000872119	0.0096211	-0.425041
ENSG00000091428	B7Z278	RAPGEF4	0.441406	1.89241	2.95473	0.0110765	0.045646	-2.69435
ENSG00000095637	S4R406	SORBS1	0.609999	5.49753	4.28707	0.000866572	0.00959386	-0.587988
ENSG00000095906	Q9Y5Y2	NUBP2	-1.26309	4.31931	-5.21755	0.000161054	0.00433627	1.15488
ENSG00000097033	A0A087WW40	SH3GLB1	0.497815	5.94909	4.48187	0.000603935	0.007859	-0.246584
ENSG00000099385	Q8WUZ0	BCL7C	-0.747216	3.24505	-3.65636	0.00286117	0.019543	-1.51475
ENSG00000099795	P17568	NDUFB7	-1.31323	4.69365	-4.95713	0.000255089	0.0052921	0.696908
ENSG00000099800	K7EIT2	TIMM13	-1.1377	5.48889	-6.67066	1.46933e-05	0.00148916	3.43418
ENSG00000099821	O00411	POLRMT	-0.825838	5.62567	-4.63494	0.000456153	0.0069262	0.0630451
ENSG00000099949	A0A2R8YCD2	LZTR1	-0.445046	4.72063	-3.35758	0.00508619	0.0277239	-2.23134
ENSG00000100258	Q9BU23	LMF2	-0.788733	5.32254	-3.14229	0.00771041	0.0360262	-2.6812
ENSG00000102699	Q9UKK3	PARP4	0.246937	6.06929	3.55201	0.00349634	0.0221259	-1.98256
ENSG00000103187	A0A087WWC7	COTL1	-1.1719	5.74079	-6.96255	9.40584e-06	0.00143216	3.86365
ENSG00000103202	F2Z2X0	NME4	-0.508543	6.52922	-4.21274	0.00099568	0.0104422	-0.761082
ENSG00000103326	H3BT55	CAPN15	-1.04696	4.18219	-4.41848	0.000678924	0.00833839	-0.217637
ENSG00000104081	H0YNT3	BMF	0.63068	5.6575	3.22652	0.00655186	0.0324624	-2.59869
ENSG00000104093	H0YME1	DMXL2	0.47851	7.02932	4.02073	0.00142897	0.0129365	-1.14992
ENSG00000104518	E9PQR9	GSDMD	-0.737526	4.26421	-3.17424	0.00724856	0.0345917	-2.52692
ENSG00000104760	Q08830	FGL1	0.562739	8.34167	4.22585	0.000971542	0.0103139	-0.802162
ENSG00000104835	M0R259	SARS2	-0.609714	2.29968	-4.2475	0.000933006	0.0100787	-0.452923
ENSG00000104866	O75864	PPP1R37	-0.645909	4.4398	-4.00198	0.00148056	0.0131776	-0.999513
ENSG00000104886	Q9NW61	PLEKHJ1	-0.519831	4.55099	-4.23503	0.000955	0.0101927	-0.587859
ENSG00000104907	K7EQU7	TRMT1	-0.628745	5.17168	-5.29274	0.000141271	0.00412546	1.23903
ENSG00000104915	Q5U8S2	STX10	-0.537719	5.18629	-4.97367	0.000247678	0.00519789	0.684223
ENSG00000104983	M0QYL5	CCDC61	-0.84133	2.88028	-5.71684	6.8442e-05	0.00286308	1.92847
ENSG00000105364	K7ES61	MRPL4	-0.742721	5.26565	-4.41308	0.000685736	0.00838467	-0.309989
ENSG00000105379	P38117	ETFB	-0.508649	5.72982	-3.28814	0.00581631	0.0301418	-2.44862
ENSG00000105552	M0QZ10	BCAT2	-0.561756	5.31845	-6.43462	2.12524e-05	0.00169828	3.07561
ENSG00000105655	Q9NPH2	ISYNA1	-0.564558	3.90871	-3.18442	0.00710729	0.0342135	-2.46624
ENSG00000105701	A0A0A0MTJ1	FKBP8	-0.954497	6.67841	-4.47638	0.000610077	0.007859	-0.279327
ENSG00000105722	P50548	ERF	-0.711115	6.05581	-3.65516	0.00286779	0.019543	-1.76935
ENSG00000105726	Q9HD20	ATP13A1	-0.536479	6.68278	-3.35117	0.00514956	0.0279106	-2.38325
ENSG00000105732	M0R133	ZNF574	-0.538717	4.14068	-3.11819	0.008078	0.037089	-2.59628
ENSG00000106012	A0A087WX19	IQCE	-0.377626	4.62775	-3.65136	0.00288874	0.0196065	-1.65466
ENSG00000106211	F8WE04	HSPB1	-1.29184	6.07069	-6.08925	3.69763e-05	0.00212418	2.52345
ENSG00000106268	C9J361	NUDT1	-1.0137	4.30297	-11.0712	4.98823e-08	0.000155458	8.44942
ENSG00000106348	H7C511	IMPDH1	-0.368938	6.2232	-3.75074	0.00238802	0.0174815	-1.60322
ENSG00000106683	P53667	LIMK1	-0.544596	4.77022	-3.82904	0.0020564	0.0160168	-1.33005
ENSG00000107404	A0A0J9YWZ5	DVL1	-0.968894	4.75775	-4.24839	0.000931441	0.0100787	-0.569672
ENSG00000107643	P45983	MAPK8	0.260444	5.79756	3.26895	0.00603606	0.0307501	-2.50113
ENSG00000107816	B1AL13	LZTS2	-0.618805	5.48088	-4.18294	0.00105285	0.01075	-0.755885
ENSG00000108479	K7EII7	GALK1	-0.769985	4.59138	-3.2148	0.00670194	0.0330353	-2.4868
ENSG00000108639	K7ELS8	SYNGR2	-0.455326	5.71209	-3.03234	0.00953542	0.0415189	-2.91358
ENSG00000109445	D6R9C8	ZNF330	0.196964	5.48784	2.96312	0.0108986	0.045176	-3.04871
ENSG00000110492	E9PLM6	MDK	-0.686022	8.0393	-4.81285	0.000330382	0.00599088	0.291238
ENSG00000110717	E9PPW7	NDUFS8	-0.637762	6.67576	-4.0956	0.00124068	0.0118789	-0.981342
ENSG00000111846	Q8N0V5	GCNT2	0.293575	6.20216	4.19256	0.00103402	0.0106594	-0.791187
ENSG00000112182	Q7Z6Q0	BACH2	0.637194	2.08731	3.12919	0.00790807	0.0366108	-2.37434
ENSG00000112414	H0YFM8	ADGRG6	0.322244	7.82219	4.58684	0.00049806	0.00723402	-0.118859
ENSG00000112667	O43598	DNPH1	-0.601091	3.6927	-3.97647	0.00155381	0.0135643	-0.996237
ENSG00000112769	A0A0A0MQS9	LAMA4	0.60724	4.7584	3.64137	0.00294466	0.0198581	-1.7393
ENSG00000113070	Q99075	HBEGF	-0.596548	2.40651	-3.38398	0.00483341	0.0269952	-1.92219
ENSG00000115286	F5GXJ1	NDUFS7	-1.16873	4.2622	-4.33359	0.000794681	0.00914603	-0.376421
ENSG00000115594	B8ZZW4	IL1R1	0.376782	5.02566	3.68952	0.00268495	0.0187616	-1.66596
ENSG00000115884	F8WCX9	SDC1	-0.440499	7.87435	-4.19749	0.00102451	0.01059	-0.834406
ENSG00000116017	Q99856	ARID3A	-0.482533	7.91481	-4.67842	0.000421421	0.00663312	0.0494745
ENSG00000116761	P32929	CTH	0.806111	4.73597	3.80709	0.00214432	0.0163194	-1.42555
ENSG00000117791	Q969Z3	MARC2	0.334632	3.60053	3.20735	0.00679923	0.033278	-2.43329
ENSG00000119574	M0QZ57	ZBTB45	-0.817705	2.25433	-4.0676	0.00130792	0.0122607	-0.757552
ENSG00000120896	E5RIA0	SORBS3	-0.492319	5.38487	-3.35324	0.00512896	0.0278353	-2.29487
ENSG00000121316	F5H053	PLBD1	0.324394	6.69948	3.41546	0.00454853	0.0259624	-2.27353
ENSG00000121440	B7ZAG0	PDZRN3	-0.562305	1.30532	-3.22432	0.00657985	0.0325341	-2.16472
ENSG00000121680	E9PLS4	PEX16	-0.610971	3.204	-3.14882	0.00761374	0.0357014	-2.43944
ENSG00000123104	Q14571	ITPR2	0.494864	5.96243	4.22149	0.000979489	0.0103653	-0.733965
ENSG00000124074	R4GN60	ENKD1	-0.568364	2.34332	-2.97991	0.0105512	0.0441972	-2.64875
ENSG00000124608	Q5JTZ9	AARS2	-0.309429	5.58126	-3.29871	0.00569867	0.029786	-2.42032
ENSG00000125148	H3BSP9	MT2A	-2.15538	3.42619	-8.91108	6.2842e-07	0.000539473	5.64235
ENSG00000125520	Q9NR83	SLC2A4RG	-0.819346	5.68259	-6.00141	4.26811e-05	0.00219359	2.3912
ENSG00000125534	X6R7I6	PPDPF	-0.848051	4.70557	-5.06808	0.000209468	0.00482667	0.887947
ENSG00000125652	Q9BT30	ALKBH7	-0.826664	2.87107	-3.3538	0.00512347	0.0278314	-2.03105
ENSG00000125848	Q9NZU0	FLRT3	0.494696	6.13151	5.02401	0.000226477	0.00498287	0.714322
ENSG00000125968	P41134	ID1	-0.654326	6.62973	-3.58088	0.00330749	0.0213301	-1.92816
ENSG00000126254	K7EML2	RBM42	-0.745011	6.04463	-6.19881	3.09633e-05	0.00194308	2.69769
ENSG00000126453	Q9HB09	BCL2L12	-0.88767	4.89661	-7.50209	4.24664e-06	0.00125584	4.60878
ENSG00000126456	M0QYT9	IRF3	-0.62094	6.04112	-5.32327	0.000133977	0.00405379	1.2498
ENSG00000126464	Q9ULL5	PRR12	-0.952884	4.29477	-4.13946	0.0011424	0.0113234	-0.723039
ENSG00000127580	Q96S15	WDR24	-0.700321	3.37566	-3.14354	0.00769178	0.0359564	-2.46441
ENSG00000127586	H3BN43	CHTF18	-1.34431	4.10968	-6.19772	3.10181e-05	0.00194308	2.71011
ENSG00000128591	Q14315	FLNC	-0.465752	4.87625	-3.09669	0.00842076	0.0382137	-2.71712
ENSG00000128602	H7C509	SMO	-0.301605	6.4393	-3.0038	0.0100757	0.0431035	-3.02703
ENSG00000129422	H0YC63	MTUS1	0.339118	8.65454	3.82241	0.00208255	0.0161063	-1.56139
ENSG00000130175	P14314	PRKCSH	-0.373191	8.44857	-3.12902	0.00791072	0.0366108	-2.86833
ENSG00000130255	J3KTD3	RPL36	-0.765876	8.05972	-5.16546	0.000176442	0.00448884	0.916362
ENSG00000130511	U3KQN6	SSBP4	-0.633298	3.50604	-2.98043	0.0105406	0.0441826	-2.77579
ENSG00000130669	M0R0L9	PAK4	-0.763188	5.69994	-5.38251	0.000120928	0.00391757	1.36733
ENSG00000130881	O75074	LRP3	-0.934642	5.28363	-4.64871	0.000444842	0.00683773	0.113513
ENSG00000131069	F8WC73	ACSS2	0.855017	7.49487	3.62645	0.0030302	0.0202762	-1.91911
ENSG00000131591	J3KSJ6	C1orf159	-1.31582	2.86027	-4.48819	0.000596951	0.007859	-0.0479932
ENSG00000131724	P78552	IL13RA1	0.449699	6.50789	5.95848	4.57993e-05	0.00230215	2.28817
ENSG00000131941	K7EL35	RHPN2	0.290712	5.95831	3.15365	0.007543	0.0354654	-2.72856
ENSG00000132122	Q9NWH7	SPATA6	0.89815	-0.0893676	3.79101	0.00221116	0.0166956	-1.3672
ENSG00000132170	E9PFV3	PPARG	0.531208	5.90409	7.45179	4.56626e-06	0.00125584	4.56103
ENSG00000132329	O60894	RAMP1	-1.17767	3.09453	-4.80402	0.000335685	0.00601873	0.480849
ENSG00000132437	H7BZF7	DDC	-0.542282	6.22468	-6.07952	3.75665e-05	0.00213838	2.49635
ENSG00000132481	K7EQ30	TRIM47	-0.700196	3.05695	-3.90821	0.0017687	0.0146867	-1.06108
ENSG00000134107	O14503	BHLHE40	0.838387	6.541	5.70839	6.94203e-05	0.00287652	1.86407
ENSG00000134250	Q04721	NOTCH2	0.278249	6.74237	3.55621	0.00346818	0.0220246	-2.01009
ENSG00000134352	P40189	IL6ST	0.756069	6.78634	6.49354	1.93681e-05	0.00163137	3.13386
ENSG00000135097	H0YHB7	MSI1	-0.480602	4.34105	-3.65751	0.00285488	0.019543	-1.63132
ENSG00000135317	E2QRM8	SNX14	0.460977	6.19434	5.246	0.000153248	0.00423316	1.10066
ENSG00000135686	H3BQE9	KLHL36	0.287428	5.01552	3.05326	0.00915785	0.0404399	-2.84719
ENSG00000136490	J3KRR0	LIMD2	-0.780314	4.27839	-4.80187	0.000336985	0.00601873	0.449449
ENSG00000136960	E7EUF1	ENPP2	0.432482	5.94148	5.62564	7.98152e-05	0.00313873	1.75689
ENSG00000137764	A0A087WWX7	MAP2K5	0.329656	3.97472	3.02658	0.00964219	0.041794	-2.77894
ENSG00000139546	F8VYK6	TARBP2	-0.43245	5.43412	-3.30639	0.00561478	0.0294463	-2.38565
ENSG00000139793	Q5VZF2	MBNL2	0.432761	4.36574	3.33124	0.00535159	0.0285826	-2.25454
ENSG00000140564	P09958	FURIN	-0.616805	8.14818	-4.67901	0.000420965	0.00663312	0.0497932
ENSG00000140854	H3BT67	KATNB1	-0.728721	4.36837	-4.19852	0.00102255	0.0105785	-0.630921
ENSG00000140859	H3BMZ5	KIFC3	-0.709313	5.49147	-4.22305	0.000976634	0.0103439	-0.670444
ENSG00000140983	I3L2C6	RHOT2	-0.817896	5.72345	-4.19153	0.00103603	0.0106594	-0.754662
ENSG00000141524	K7ERH0	TMC6	-0.559917	5.95223	-3.21633	0.00668223	0.0329642	-2.57349
ENSG00000141753	P22692	IGFBP4	-0.487637	4.5935	-4.18841	0.0010421	0.0107009	-0.667621
ENSG00000141959	F8WEU2	PFKL	-0.565389	6.55648	-3.30542	0.00562531	0.0294767	-2.47591
ENSG00000142327	Q9HAU8	RNPEPL1	-0.652209	4.39133	-3.40794	0.00461506	0.026246	-2.09041
ENSG00000142409	M0R0X7	ZNF787	-0.864029	4.87422	-5.51103	9.69842e-05	0.00350436	1.61984
ENSG00000142494	J3KRZ3	SLC47A1	0.292391	5.70103	3.11924	0.00806166	0.0370426	-2.78602
ENSG00000142634	H0Y4Y4	EFHD2	-0.656836	4.55393	-5.48859	0.000100778	0.00356678	1.59444
ENSG00000142798	A0A3B3IT11	HSPG2	-0.656025	6.94857	-2.95067	0.0111635	0.0458834	-3.14049
ENSG00000143801	E5RJM5	PSEN2	-0.649908	1.84758	-3.04562	0.00929395	0.0408318	-2.46584
ENSG00000143850	A0A1B0GW03	PLEKHA6	-0.403844	3.81402	-3.38991	0.0047784	0.0268184	-2.07917
ENSG00000144655	Q96S65	CSRNP1	-0.33368	4.95626	-3.61774	0.00308133	0.0204648	-1.76377
ENSG00000145730	H7BYD9	PAM	0.201768	6.10839	2.97584	0.0106344	0.0443799	-3.07192
ENSG00000146540	Q9BRJ6	C7orf50	-1.1835	5.08606	-6.54111	1.79758e-05	0.0016053	3.24149
ENSG00000146592	H9KVC5	CREB5	1.69908	1.59167	2.89829	0.0123496	0.0489977	-2.72302
ENSG00000147257	H0Y3U6	GPC3	0.503	10.5951	5.18211	0.000171364	0.00444831	0.925332
ENSG00000147862	A0A1B0GW37	NFIB	0.386452	2.7753	3.00007	0.0101486	0.0432521	-2.68627
ENSG00000147894	A0A2R8Y5U5	C9orf72	0.835814	1.23385	4.68063	0.000419728	0.00663312	0.199669
ENSG00000148334	X6RJ95	PTGES2	-0.740432	5.51594	-5.56163	8.89706e-05	0.00335078	1.67931
ENSG00000149257	E9PKH2	SERPINH1	-0.38091	6.73635	-4.29012	0.000861662	0.00959386	-0.626508
ENSG00000149925	H3BPS8	ALDOA	-1.71655	3.49976	-6.67555	1.45825e-05	0.00148916	3.35751
ENSG00000151025	A0A3B3IUC3	GPR158	0.279668	3.20151	2.9199	0.0118459	0.0477745	-2.87333
ENSG00000151320	G3V3H7	AKAP6	0.615158	1.02066	3.47097	0.00408682	0.0244581	-1.75915
ENSG00000151553	Q5W0V3	FAM160B1	0.507134	4.29864	5.32862	0.000132741	0.00405379	1.32592
ENSG00000151572	F8VW62	ANO4	0.408563	3.65603	3.9146	0.00174738	0.0145509	-1.11065
ENSG00000151726	D6RG07	ACSL1	0.870904	5.09649	5.95568	4.60108e-05	0.0023035	2.31518
ENSG00000151929	O95817	BAG3	-0.39284	5.10483	-4.00274	0.00147844	0.0131776	-1.05326
ENSG00000152127	Q09328	MGAT5	-0.307207	6.97838	-3.24182	0.00636096	0.0318713	-2.59662
ENSG00000152583	E9PC64	SPARCL1	0.771491	1.10624	4.05002	0.00135204	0.0125219	-0.793795
ENSG00000152894	Q6P493	PTPRK	0.301061	7.17205	4.45326	0.000636665	0.00802707	-0.347503
ENSG00000153132	O14967	CLGN	0.583875	6.08392	3.40933	0.00460269	0.0261877	-2.25771
ENSG00000153814	C9JGY8	JAZF1	0.469459	2.57134	3.24765	0.00628968	0.0316285	-2.24195
ENSG00000153993	O95025	SEMA3D	0.538056	3.63566	3.54735	0.00352783	0.0222211	-1.79597
ENSG00000154134	F5GWJ5	ROBO3	-1.43129	-0.664314	-3.93811	0.00167107	0.0142001	-1.44831
ENSG00000154240	J3QRD9	CEP112	0.436024	2.19239	2.90697	0.0121448	0.0484654	-2.78814
ENSG00000154639	P78310	CXADR	0.390964	5.29713	2.99623	0.0102241	0.0434402	-2.96617
ENSG00000154654	O15394	NCAM2	0.398088	2.80703	2.9578	0.011011	0.0455115	-2.749
ENSG00000156052	B1AM21	GNAQ	0.306824	5.601	3.85346	0.00196287	0.0155855	-1.3844
ENSG00000156869	Q6ZNA5	FRRS1	0.355791	6.12906	4.6238	0.000465518	0.00700613	-0.00233827
ENSG00000157240	Q9UP38	FZD1	-0.338955	3.92167	-3.678	0.00274491	0.0190312	-1.54619
ENSG00000157353	I3L171	FUK	-0.608562	3.88896	-3.69222	0.00267108	0.0186961	-1.53258
ENSG00000157557	A0A0C4DG47	ETS2	0.529975	5.12214	4.71608	0.000393554	0.00648091	0.225747
ENSG00000157570	E5RFV0	TSPAN18	-0.411359	4.56034	-4.48059	0.000605362	0.007859	-0.154933
ENSG00000157637	I3L0Q8	SLC38A10	-0.796364	6.27735	-4.62247	0.000466649	0.00700873	0.00618686
ENSG00000158062	X6RIY5	UBXN11	-0.452349	3.87494	-3.00125	0.0101255	0.0432521	-2.79487
ENSG00000158717	H3BTX7	RNF166	-0.70711	3.39126	-4.13311	0.0011561	0.0113749	-0.685563
ENSG00000159069	A0A096LP04	FBXW5	-1.05655	5.65109	-5.22049	0.00016023	0.00433281	1.09827
ENSG00000159685	H0Y922	CHCHD6	-0.550204	2.86354	-3.69407	0.00266163	0.0186734	-1.42602
ENSG00000160050	E9PM03	CCDC28B	-0.885742	2.40459	-4.83806	0.000315723	0.00586559	0.522114
ENSG00000160145	J3QSW6	KALRN	0.274082	5.21246	3.0632	0.00898362	0.0399181	-2.83446
ENSG00000160404	Q8N2E6	TOR2A	-0.568694	2.97188	-2.96588	0.0108408	0.0449871	-2.72698
ENSG00000160813	Q8TAP8	PPP1R35	-0.728579	3.77128	-4.52212	0.000560824	0.00768267	-0.0250711
ENSG00000160949	A0A087X1F6	TONSL	-1.14337	4.2551	-6.7257	1.34961e-05	0.00146298	3.49362
ENSG00000160957	V9GYB6	RECQL4	-1.20983	4.72107	-6.93573	9.79479e-06	0.00143216	3.81252
ENSG00000160963	Q96A83	COL26A1	-0.779961	5.24548	-6.98243	9.12817e-06	0.00143216	3.89242
ENSG00000160972	Q96I34	PPP1R16A	-0.957207	4.13129	-3.29572	0.0057317	0.029896	-2.28463
ENSG00000161677	Q8TAC2	JOSD2	-1.34323	1.26656	-3.60956	0.00313014	0.0206348	-1.55455
ENSG00000161996	H0YI59	WDR90	-0.903657	3.18931	-4.20509	0.00101004	0.0105102	-0.547114
ENSG00000162066	H3BTZ6	AMDHD2	-0.921358	3.56967	-3.23159	0.00648796	0.0322484	-2.33507
ENSG00000162302	O75676	RPS6KA4	-0.512712	3.35954	-4.24181	0.000942974	0.0101278	-0.483043
ENSG00000162669	C9JQ07	HFM1	0.6832	1.08082	3.2036	0.00684863	0.0334542	-2.20104
ENSG00000162910	A0A0G2JMK5	MRPL55	-0.618151	4.54502	-3.2094	0.00677231	0.0332374	-2.47535
ENSG00000163344	Q15126	PMVK	-0.409529	4.80782	-4.52613	0.000556708	0.00765996	-0.0954598
ENSG00000163590	Q5SGD2	PPM1L	0.371541	4.70015	3.15767	0.00748456	0.0352884	-2.62848
ENSG00000164362	O14746	TERT	-1.00602	2.01819	-4.92873	0.000268357	0.00537835	0.609806
ENSG00000164930	O60353	FZD6	0.406383	2.96076	3.36636	0.0050007	0.0275105	-2.04677
ENSG00000164932	Q96CG8	CTHRC1	0.772743	2.3064	6.31062	2.58786e-05	0.00183297	2.76735
ENSG00000165105	Q8IZ41	RASEF	0.375771	4.50327	3.40657	0.00462722	0.0262673	-2.13702
ENSG00000165240	Q04656	ATP7A	0.513005	3.87036	3.20519	0.00682761	0.0333776	-2.43166
ENSG00000165644	Q86VU5	COMTD1	-1.19058	1.11091	-5.09418	0.000200028	0.00469911	0.665622
ENSG00000165912	E9PQ12	PACSIN3	-0.671519	4.84375	-4.82181	0.000325094	0.00596852	0.448205
ENSG00000166166	H0Y2Q1	TRMT61A	-1.10364	2.90625	-5.27323	0.000146148	0.00415006	1.20913
ENSG00000166831	Q6ZRY4	RBPMS2	-0.448493	4.09185	-2.97604	0.0106302	0.0443791	-2.84159
ENSG00000166886	Q15742	NAB2	-0.377168	4.29405	-3.69644	0.00264959	0.0186188	-1.55416
ENSG00000166949	H3BVD1	SMAD3	0.269218	6.32865	3.13033	0.0078907	0.0365806	-2.7969
ENSG00000167641	K7EJB8	PPP1R14A	-0.959077	1.16167	-4.47455	0.000612143	0.007859	-0.234847
ENSG00000167747	Q6RUI8	C19orf48	-0.854	6.46615	-6.88924	1.05097e-05	0.00143216	3.74724
ENSG00000167766	M0QXM0	ZNF83	0.628638	4.06965	4.72577	0.0003867	0.00641038	0.296708
ENSG00000167962	H3BPF3	ZNF598	-0.951113	4.40655	-4.44812	0.000642725	0.0080742	-0.176491
ENSG00000168280	C9JWB9	KIF5C	0.643713	3.60914	3.61752	0.00308261	0.0204648	-1.6335
ENSG00000168476	Q9H6H4	REEP4	-0.437259	5.28164	-3.30941	0.00558211	0.0293367	-2.37205
ENSG00000169439	E5RHU3	SDC2	0.220987	7.3795	3.16395	0.00739427	0.0350216	-2.77903
ENSG00000169683	J3KTD4	LRRC45	-1.20228	3.0986	-7.52385	4.11577e-06	0.00125584	4.38616
ENSG00000169715	P04732	MT1E	-1.63534	1.70562	-4.24755	0.000932913	0.0100787	-0.607965
ENSG00000169783	H3BQ49	LINGO1	-1.26716	3.03967	-5.24206	0.000154305	0.00423694	1.15092
ENSG00000170439	Q6UX53	METTL7B	-0.559433	5.18847	-5.32405	0.000133797	0.00405379	1.29519
ENSG00000170456	G3V1S3	DENND5B	0.369805	6.26171	2.90696	0.012145	0.0484654	-3.20882
ENSG00000170604	Q8IU81	IRF2BP1	-0.674228	3.81706	-3.56307	0.00342269	0.0218704	-1.7395
ENSG00000170638	Q9H4I3	TRABD	-1.07389	4.89203	-5.0628	0.000211434	0.00483622	0.865827
ENSG00000170889	B5MCT8	RPS9	-0.455785	8.73424	-3.78034	0.00225669	0.0168656	-1.63933
ENSG00000171159	Q9BUW7	C9orf16	-1.08911	2.644	-4.37541	0.000735307	0.00872984	-0.238267
ENSG00000171365	A0A2R8Y6C4	CLCN5	0.382682	5.66001	3.91817	0.00173555	0.0144815	-1.28306
ENSG00000171823	Q8N1E6	FBXL14	-0.93888	2.15248	-4.12261	0.00117917	0.0114924	-0.668089
ENSG00000171862	A0A087X033	PTEN	0.277736	5.33028	3.18126	0.00715092	0.0343236	-2.63212
ENSG00000171914	H0YMT1	TLN2	-0.331361	5.40674	-4.01823	0.00143574	0.0129443	-1.0609
ENSG00000172270	A0A087X215	BSG	-0.723587	9.16903	-4.33724	0.000789302	0.00911903	-0.597528
ENSG00000172725	F5H390	CORO1B	-0.941413	7.05692	-4.52755	0.00055526	0.00764848	-0.191047
ENSG00000173193	H7C5R8	PARP14	0.469178	5.54033	4.32806	0.000802888	0.00917507	-0.513008
ENSG00000173581	K7ER22	CCDC106	-0.753492	3.54943	-3.5268	0.00367011	0.0227339	-1.78797
ENSG00000173638	C9J8K6	SLC19A1	-0.826694	4.73175	-5.11642	0.000192336	0.00465223	0.965146
ENSG00000174775	P01112	HRAS	-0.815231	3.61262	-6.33547	2.48729e-05	0.0018024	2.87765
ENSG00000175093	H0Y8T2	SPSB4	-0.742215	0.593941	-3.47027	0.00409234	0.0244677	-1.81052
ENSG00000176170	Q9NYA1	SPHK1	-0.835591	4.2104	-4.69301	0.000410389	0.00657955	0.266259
ENSG00000176641	K7EMG3	RNF152	0.826524	0.667179	3.78548	0.00223462	0.0167728	-1.28813
ENSG00000176946	Q9BQ29	THAP4	-0.634259	5.34079	-4.87272	0.000296666	0.00568086	0.505492
ENSG00000177045	Q8N196	SIX5	-0.699395	3.72544	-2.91546	0.0119477	0.0480393	-2.91727
ENSG00000177192	F5GXL3	PUS1	-0.696665	4.69532	-5.02719	0.000225203	0.00498287	0.804489
ENSG00000177542	K4DIB8	SLC25A22	-0.746293	3.72855	-2.90344	0.0122276	0.0486791	-2.92937
ENSG00000177595	E9PPT6	PIDD1	-1.30981	2.4047	-3.89448	0.00181549	0.0148738	-1.05228
ENSG00000177674	Q6RW13	AGTRAP	-0.5436	4.39837	-4.50621	0.000577471	0.00777262	-0.089433
ENSG00000177697	E9PJC8	CD151	-0.565293	6.68217	-4.5956	0.000490136	0.00719189	-0.0589563
ENSG00000177700	P62875	POLR2L	-1.47303	5.24876	-9.35711	3.59205e-07	0.000444996	6.88323
ENSG00000178531	P60606	CTXN1	-1.37191	0.266173	-3.8796	0.0018676	0.0151349	-1.32091
ENSG00000179085	Q9P2X0	DPM3	-1.17978	2.11481	-5.30972	0.000137164	0.00409293	1.19055
ENSG00000179604	J3QQS6	CDC42EP4	-0.56407	5.56191	-6.77256	1.25583e-05	0.00143983	3.58344
ENSG00000180340	Q14332	FZD2	-0.83651	1.43277	-3.44315	0.00431198	0.0252362	-1.80591
ENSG00000180822	E2QRC7	PSMG4	-0.367649	3.1131	-3.54021	0.0035766	0.0223825	-1.73293
ENSG00000180900	Q14160	SCRIB	-1.06895	4.94424	-5.05936	0.000212725	0.00483911	0.859487
ENSG00000181458	C9J9Z5	TMEM45A	0.44609	4.07768	3.37337	0.00493341	0.0273211	-2.19207
ENSG00000182979	H0YIT0	MTA1	-0.419445	5.39723	-3.45814	0.0041891	0.0248673	-2.10266
ENSG00000184588	E9PMG3	PDE4B	-1.07309	-0.0985509	-3.60031	0.00318627	0.0209066	-1.74451
ENSG00000184990	G3V439	SIVA1	-0.790346	4.23607	-4.1873	0.00104428	0.0107107	-0.642699
ENSG00000185008	H7C4V8	ROBO2	0.69253	1.20564	3.94847	0.00163854	0.0140097	-0.967245
ENSG00000185049	A0A0C4DFX9	NELFA	-0.722242	5.44721	-5.04488	0.00021825	0.00491989	0.798472
ENSG00000185504	J3KQD8	FAAP100	-0.905022	3.75391	-4.10306	0.00122337	0.0117583	-0.758222
ENSG00000185818	A0A0C4DFQ6	NAT8L	-0.476867	6.13152	-4.00094	0.00148346	0.0131862	-1.13343
ENSG00000185842	M9MMK7	DNAH14	0.442256	3.93973	3.36262	0.00503693	0.0276488	-2.1528
ENSG00000186010	K7EP87	NDUFA13	-0.887399	3.33315	-3.37258	0.00494098	0.0273266	-2.04326
ENSG00000187134	Q04828	AKR1C1	0.600125	6.09354	5.77916	6.16576e-05	0.002742	1.99724
ENSG00000187231	F8WFB2	SESTD1	0.507576	6.39959	6.04444	3.97784e-05	0.00219359	2.42978
ENSG00000188186	C9JXA7	LAMTOR4	-0.550729	5.86029	-4.77393	0.000354421	0.00618797	0.293486
ENSG00000188211	Q68D85	NCR3LG1	0.451778	4.82745	4.39607	0.000707675	0.00852356	-0.336555
ENSG00000196074	A2A341	SYCP2	0.689475	2.38021	3.57468	0.00334716	0.0215748	-1.6334
ENSG00000196139	S4R3Z2	AKR1C3	0.647242	0.804162	3.97001	0.00157298	0.0136669	-0.953805
ENSG00000196365	P36776	LONP1	-0.499395	6.89354	-3.26584	0.00607244	0.0308837	-2.558
ENSG00000196411	Q96L35	EPHB4	-0.412048	7.06884	-3.6216	0.00305859	0.0204004	-1.89071
ENSG00000196557	A0A1W2PS38	CACNA1H	-0.681788	3.45914	-2.99139	0.0103199	0.0436539	-2.72646
ENSG00000196776	H7BYS8	CD47	0.48637	2.04446	3.83856	0.00201943	0.0158935	-1.15255
ENSG00000196923	D6RH06	PDLIM7	-1.06875	5.0266	-6.41481	2.19288e-05	0.00171633	3.05153
ENSG00000196954	E9PMT1	CASP4	0.400447	5.7037	5.28189	0.000143961	0.00412546	1.18553
ENSG00000196976	Q14657	LAGE3	-0.568826	3.08797	-3.72389	0.00251391	0.0180002	-1.39202
ENSG00000197785	H0Y2W2	ATAD3A	-1.05184	5.07066	-6.75554	1.28906e-05	0.00143983	3.55868
ENSG00000197858	O43292	GPAA1	-0.830136	5.29263	-4.44274	0.000649152	0.00812482	-0.260188
ENSG00000198417	H3BRY8	MT1F	-1.08272	1.79379	-5.09783	0.000198746	0.00469839	0.754051
ENSG00000198682	O95340	PAPSS2	0.300814	5.22403	2.97792	0.0105919	0.0442932	-2.99278
ENSG00000198931	H3BQB1	APRT	-0.761807	6.01808	-6.53264	1.82156e-05	0.0016053	3.21633
ENSG00000213339	K7EJ21	QTRT1	-0.716268	4.20039	-4.31844	0.000817387	0.00928586	-0.416152
ENSG00000213445	F6RY50	SIPA1	-0.933782	3.61946	-4.80167	0.000337105	0.00601873	0.473044
ENSG00000214063	J3KNL1	TSPAN4	-0.912963	4.3402	-4.56045	0.000522724	0.00741328	0.0201286
ENSG00000233927	P62857	RPS28	-1.18309	7.1588	-5.8221	5.73968e-05	0.00263685	2.05766
ENSG00000240972	P14174	MIF	-1.58901	3.58433	-5.85808	5.40651e-05	0.00254014	2.17875
ENSG00000246705	Q9BTM1	H2AFJ	-0.75769	4.22207	-4.60143	0.00048494	0.00715416	0.0898557
ENSG00000266074	F8WBW8	BAHCC1	-0.531312	2.88428	-3.43179	0.00440748	0.0255314	-1.90193
